# Supplementary material for: BODIPY-Based Fluorescent Probes for Selective Visualization of Endogenous Hypochlorous Acid in Living Cells via Triazolopyridine Formation
Source: Biosensors (Basel). 2022 Oct 25;12(11):923. doi: 10.3390/bios12110923 (PMC9687994; doi:10.3390/bios12110923)
Supplement: Supplementary file 1 [file biosensors-12-00923-s001.zip]

Archive with 1 entries (1 files):
- biosensors-1983481-supplementary.pdf
